# Supplementary material for: Genome Analysis of Nicotinamide Adenine Dinucleotide-Independent Mycoplasma synoviae Isolates from Korea
Source: Pathogens. 2021 Sep 23;10(10):1231. doi: 10.3390/pathogens10101231 (PMC8540111; doi:10.3390/pathogens10101231)
Supplement: Supplementary file 1 [file pathogens-10-01231-s001.zip]

Archive with 1 entries (1 files):
- pathogens-1382003-supplementary.xlsx
