# Supplementary material for: Genome Analysis of Nicotinamide Adenine Dinucleotide-Independent Mycoplasma synoviae Isolates from Korea
Source: Pathogens. 2021 Sep 23;10(10):1231. doi: 10.3390/pathogens10101231 (PMC8540111; doi:10.3390/pathogens10101231)
Supplement: Supplementary file 1 [file pathogens-10-01231-s001.zip › pathogens-1382003-supplementary.xlsx]

## Sheet: Sheet1
Supplementary data for the result 2.2
Summary of the result of the Illumina sequencing
Strain	Number of reads	Yields(bases)	> Q30 (%)	Read length
18DW	5199410	1570221820	89.5	2X151
51SH	5316830	1605682660	89.05	2X151
BS4S2	5518102	1666466804	89.55	2X151
G3	5770952	1742827504	89.2	2X151
A4	23563014	2379928014	93.182	2X101
Summary of the result of the Oxford Nanopore sequencing
Strain	Number of reads	Yields (bases)	> Q10 (%)	N50
18DW	582624	2813690282	81.1	16143
51SH	304770	727154642	83.5	5000
BS4S2	59773	289828674	76.6	10545
G3	870905	2614091061	82.8	7352
A4	656186	2769672396	88.4	15963

## Sheet: Sheet2
Supplementary data for result 2.3.
General characteristics of the assembled genomes annotated by Prokka
Characteristics	18DW	51SH	BS4S2	G3	A4
Total length (bp)	817940	809319	796280	785740	784041
G+C contents (%)	28.4	28.2	28.2	28.1	28.1
Number of
CDS	659	665	653	663	663
rRNA	7	7	7	7	7
tRNA	1	1	1	1	1
tmRNA	34	34	34	34	34

## Sheet: Sheet3
Supplementary data for result 2.4.2
Sequence of the unique conding sequences on the 18DW genome
Annotation by prokka	Name of CDS on the BLAST result	sequence on the genome of 18DW strain	length
hypothetical protein CDS	not annotated	ATGAGTCTTTCACGATCTTTTTTATCTTTTGTAAAAATAATTTTATTTTCAATAGCAAAATTTAATTTAATTAATAATTTTTCTAAATTAAATATAGTTTTAGCAAATTTATTTTTTGAATTCCCTTCAAAATCATCAATATTAATTGTTTTTAATTCTTTTAAAAGGTTTGAAATTTCTTCTTGCTTAGTTAGTTTATTTTCTAAATTATCTTTTAGATTTATTTTTTGATTAAACTTAGCTTCATTTAAAAAATCTGAATTTTTAAAATTTGTTTTAACTATGTATTAA	291
hypothetical protein CDS	nicotinate phosphoribosyltransferase	ATGAAATCAATTGAAAAATATATTGCTACTTATTTTTTAAAAACTAAAAGCATTTTAGAAAAATATAATACCAATAATATCATTAAACTACAATTTTTTCAAAGACACAATCAAGCACTTCTTGGTGGAATGAATGAAGTTTTAGAATTATTAGAAAAATATACTGACATTTCAAAATATCAAATCAAATATTTGCCTGAAGGAACAATAATAAATGCTAAAGAAATTGTTTTGGAATTAGAAGGTAAATATCAGTATTTTGGTATTATGGAAGGTTTGATTGATGGAATTCTCTCACGTTCGACTACTATAGCCACTAATGCATATGAGTGCGTTCAAGCGGCAAAAGGCAAACCGATAATTTTTATGGGTGATAGAATGGATCATTTTTTAATGCAA…	1011
plsY_2	glycerol-3-phosphate acyltransferase	ATGATTATTTTTTATAATTTTCTAATTAATTTAGCCTTTTTTATAGCTGGTTATTTATTCATTGGATCATTTAATACTTCAATTATTCTAAGTTATTTTTACAAAAAAGATGATGTAAGAAAATATCATAGTCAAAACGCAGGAGCTACTAACAGTTTAAGAACGTTTGGTAAACGTTTTGCTTTAATTGTTTTTATAATTGATTTTCTTAAAGTGATATTAACTGTTTTAATAGCTGCTTTAATAGTACATAATATAATTAATATTTATTTTCCTTTTCAGGTTTTTGTATCCCCTCTAAATTAA	306
MegaBLAST result of each unique coding sequences
hypothetical_CDS_1; not annotated
Name	# Nucleotide Sequences With Mates	# Nucleotide Sequences With Quality	# Nucleotides	# Sequences	% Identical Sites	% Pairwise Identity	%GC	Accession	Bit-Score	Database	Description	E Value	Free end gaps	Grade	Hit end	Hit start	Max Sequence Length	Mean Coverage	Min Sequence Length	Molecule Type	Organism	Original Query Frame	Query	Query coverage	Query end	Query start	Ref Seq Index	Ref Seq Length	Ref Seq Name	Sequence	Sequence Length	Sequence List Name	Topology	URN
CP079705	0	0	582	2	0.997	0.997	0.158	CP079705	532.955	nr	Mycoplasmopsis synoviae strain FJ-01 chromosome, complete genome	4.77e-147	TRUE	0.998	294644	294354	291	2	291	DNA	Mycoplasmopsis synoviae	1	18dw_prokka_group358_hpcds1	1	291	1	-1	0		ATGAGTTTTTCACGATCTTTTTTATCTTTTGTAAAAATAATTTTATTTTCAATAGCAAAATTTAATTTAATTAATAATTTTTCTAAATTAAATATAGTTTTAGCAAATTTATTTTTTGAATTCCCTTCAAAATCATCAATATTAATTGTTTTTAATTCTTTTAAAAGGTTTGAAATTTCTTCTTGCTTAGTTAGTTTATTTTCTAAATTATCTTTTAGATTTATTTTTTGATTAAACTTAGCTTCATTTAAAAAATCTGAATTTTTAAAATTTGTTTTAACTATGTATTAA	291		linear	urn:local:.:i3-drssrwq
CP034544	0	0	582	2	0.997	0.997	0.158	CP034544	532.955	nr	Mycoplasmopsis synoviae strain HN01 chromosome, complete genome	4.77e-147	TRUE	0.998	208940	209230	291	2	291	DNA	Mycoplasmopsis synoviae	1	18dw_prokka_group358_hpcds1	1	291	1	-1	0		ATGAGTTTTTCACGATCTTTTTTATCTTTTGTAAAAATAATTTTATTTTCAATAGCAAAATTTAATTTAATTAATAATTTTTCTAAATTAAATATAGTTTTAGCAAATTTATTTTTTGAATTCCCTTCAAAATCATCAATATTAATTGTTTTTAATTCTTTTAAAAGGTTTGAAATTTCTTCTTGCTTAGTTAGTTTATTTTCTAAATTATCTTTTAGATTTATTTTTTGATTAAACTTAGCTTCATTTAAAAAATCTGAATTTTTAAAATTTGTTTTAACTATGTATTAA	291		linear	urn:local:.:hz-drssrwp
hypothetical_CDS_2; nicotinate phosphoribosyltransferase
Name	# Nucleotide Sequences With Mates	# Nucleotide Sequences With Quality	# Nucleotides	# Sequences	% Identical Sites	% Pairwise Identity	%GC	Accession	Bit-Score	Database	Description	E Value	Free end gaps	Grade	Hit end	Hit start	Max Sequence Length	Mean Coverage	Min Sequence Length	Molecule Type	Organism	Original Query Frame	Query	Query coverage	Query end	Query start	Ref Seq Index	Ref Seq Length	Ref Seq Name	Sequence	Sequence Length	Sequence List Name	Topology	URN
CP045542	0	0	779	2	0.72	0.72	0.287	CP045542	104.533	nr	Mycoplasma sp. NEAQ87857 chromosome, complete genome	1.69e-17	TRUE	0.302	580562	580951	390	2	389	DNA	Mycoplasma sp.	1	18dw_prokka_group363_hpcds2	0.3848	402	14	-1	0		AAACAATATATCGCAAGTTATTTTCATAAAACCAAAACCATTTTAGAAAACGAAACTCCCAATAATGAAATTGTTTTACAATTTTTCCAACGTAAAGACAATGCAATTTTAGGTGGAATGAATGAAGTTTTAGAATTATTAGAAGCTCAAACTAATACTAATAATTATAAAATTAAATATCTCCCTGAAGGTACTTTAATTCATAATTGTGAAGTGGTTTTAGAGTTAATTGGACCTTATCATGAGTTTGGTATTTGAGAAGGAATGATTGATGGAATTTTAGCCAGAAGTACTTCAATAGCTTCAAATGCTTATAAATGTGTTCAAGCAGCTAATGGTAAAGATGTTATCTTTATGGGTGATCGAGCTGATCATTATCTTAATCAAGAA	396		linear	urn:local:.:4j-drssrtt
CP079705	0	0	2022	2	1	1	0.29	CP079705	1868.08	nr	Mycoplasmopsis synoviae strain FJ-01 chromosome, complete genome	0	TRUE	1	358159	357149	1011	2	1011	DNA	Mycoplasmopsis synoviae	1	18dw_prokka_group363_hpcds2	1	1011	1	-1	0		ATGAAATCAATTGAAAAATATATTGCTACTTATTTTTTAAAAACTAAAAGCATTTTAGAAAAATATAATACCAATAATATCATTAAACTACAATTTTTTCAAAGACACAATCAAGCACTTCTTGGTGGAATGAATGAAGTTTTAGAATTATTAGAAAAATATACTGACATTTCAAAATATCAAATCAAATATTTGCCTGAAGGAACAATAATAAATGCTAAAGAAATTGTTTTGGAATTAGAAGGTAAATATCAGTATTTTGGTATTATGGAAGGTTTGATTGATGGAATTCTCTCACGTTCGACTACTATAGCCACTAATGCATATGAGTGCGTTCAAGCGGCAAAAGGCAAACCGATAATTTTTATGGGTGATAGAATGGATCATTTTTTAATGCAA…	1011		linear	urn:local:.:4f-drssrtt
CP034544	0	0	2022	2	1	1	0.29	CP034544	1868.08	nr	Mycoplasmopsis synoviae strain HN01 chromosome, complete genome	0	TRUE	1	150723	151733	1011	2	1011	DNA	Mycoplasmopsis synoviae	1	18dw_prokka_group363_hpcds2	1	1011	1	-1	0		ATGAAATCAATTGAAAAATATATTGCTACTTATTTTTTAAAAACTAAAAGCATTTTAGAAAAATATAATACCAATAATATCATTAAACTACAATTTTTTCAAAGACACAATCAAGCACTTCTTGGTGGAATGAATGAAGTTTTAGAATTATTAGAAAAATATACTGACATTTCAAAATATCAAATCAAATATTTGCCTGAAGGAACAATAATAAATGCTAAAGAAATTGTTTTGGAATTAGAAGGTAAATATCAGTATTTTGGTATTATGGAAGGTTTGATTGATGGAATTCTCTCACGTTCGACTACTATAGCCACTAATGCATATGAGTGCGTTCAAGCGGCAAAAGGCAAACCGATAATTTTTATGGGTGATAGAATGGATCATTTTTTAATGCAA…	1011		linear	urn:local:.:4b-drssrts
plsY_2; glycerol-3-phophate acyltransferase
Name	# Nucleotide Sequences With Mates	# Nucleotide Sequences With Quality	# Nucleotides	# Sequences	% Identical Sites	% Pairwise Identity	%GC	Accession	Bit-Score	Database	Description	E Value	Free end gaps	Grade	Hit end	Hit start	Max Sequence Length	Mean Coverage	Min Sequence Length	Molecule Type	Organism	Original Query Frame	Query	Query coverage	Query end	Query start	Ref Seq Index	Ref Seq Length	Ref Seq Name	Sequence	Sequence Length	Sequence List Name	Topology	URN
CP079705	0	0	612	2	0.997	0.997	0.219	CP079705	560.655	nr	Mycoplasmopsis synoviae strain FJ-01 chromosome, complete genome	2.31e-155	TRUE	0.998	358464	358159	306	2	306	DNA	Mycoplasmopsis synoviae	1	18dw_prokka_plsY_2	1	306	1	-1	0		ATGATTATTTTTTATAATTTTCTAATTAATTTAGCCTTTTTTATAGCTGGTTATTTATTCATTGGATCATTTAATACTTCAATTATTCTAAGTTATTTTTACAAAAAAGATGATGTAAGAAAATATCATAGTCAAAACGCAGGAGCTACTAACAGTTTAAGAACGTTTGGTAAACGTTTTGCTTTAATTGTTTTTATAATTGATTTTCTTAAAGTGATATTAACTGTTTTAATAGCTGCTTTAATAGTACATAATATAATTAATATTTATTTTCCTTTTCAAGTTTTTGTATCCCCTCTAAATTAA	306		linear	urn:local:.:ii-drssrww
CP034544	0	0	612	2	0.997	0.997	0.219	CP034544	560.655	nr	Mycoplasmopsis synoviae strain HN01 chromosome, complete genome	2.31e-155	TRUE	0.998	150418	150723	306	2	306	DNA	Mycoplasmopsis synoviae	1	18dw_prokka_plsY_2	1	306	1	-1	0		ATGATTATTTTTTATAATTTTCTAATTAATTTAGCCTTTTTTATAGCTGGTTATTTATTCATTGGATCATTTAATACTTCAATTATTCTAAGTTATTTTTACAAAAAAGATGATGTAAGAAAATATCATAGTCAAAACGCAGGAGCTACTAACAGTTTAAGAACGTTTGGTAAACGTTTTGCTTTAATTGTTTTTATAATTGATTTTCTTAAAGTGATATTAACTGTTTTAATAGCTGCTTTAATAGTACATAATATAATTAATATTTATTTTCCTTTTCAAGTTTTTGTATCCCCTCTAAATTAA	306		linear	urn:local:.:ie-drssrww
